# Supplementary material for: Integrating of Radiomics and Single-cell Transcriptomics Uncovers the Crucial Role of γδ T Cells in Lung Adenocarcinoma
Source: J Cancer. 2025 Jan 6;16(4):1167–80. doi: 10.7150/jca.105586 (PMC11786044; doi:10.7150/jca.105586)
Supplement: Supplementary file 2 — Supplementary table 1. [file jcav16p1167s2.csv]

	ID	Description	setSize	enrichmentScore	NES	pvalue	p.adjust	qvalue	rank	leading_edge	core_enrichment
HALLMARK_ESTROGEN_RESPONSE_EARLY	HALLMARK_ESTROGEN_RESPONSE_EARLY	HALLMARK_ESTROGEN_RESPONSE_EARLY	161	-0.412682052	-2.337243159	1.00E-10	4.90E-09	2.42E-09	2480	tags=48%, list=20%, signal=39%	TPBG/INPP5F/TJP3/THSD4/RAB31/DHCR7/HES1/ISG20L2/GJA1/FKBP4/RBBP8/FOXC1/LAD1/SLC37A1/SH3BP5/MED24/ESRP2/KRT8/WFS1/RHOBTB3/PMAIP1/SULT2B1/AFF1/TMEM164/CLIC3/MREG/WWC1/SYBU/FARP1/IGF1R/SYT12/FRK/BHLHE40/TOB1/FLNB/PRSS23/ELF1/RARA/KLF4/DEPTOR/MYC/MLPH/SLC2A1/ELF3/KLF10/SCNN1A/ELOVL5/AREG/RPS6KA2/TIPARP/ABHD2/CELSR2/ADCY9/NAV2/NRIP1/SFN/SLC39A6/DLC1/KCNK5/SVIL/FOS/CELSR1/CCND1/ABCA3/NCOR2/INHBB/CANT1/…
HALLMARK_MITOTIC_SPINDLE	HALLMARK_MITOTIC_SPINDLE	HALLMARK_MITOTIC_SPINDLE	193	-0.37019413	-2.144283902	3.41E-10	8.35E-09	4.12E-09	4259	tags=61%, list=34%, signal=41%	ALMS1/CNTROB/CDC42/KIF3B/TUBGCP3/SASS6/RICTOR/ARAP3/CLIP1/PAFAH1B1/KIF11/RACGAP1/BUB1/DLGAP5/CEP131/BCAR1/TLK1/CDK5RAP2/SYNPO/ALS2/CTTN/ARHGAP10/STK38L/TAOK2/PCM1/RASAL2/MYO1E/APC/ARHGEF2/PDLIM5/KIF20B/LRPPRC/PCNT/MARK4/CDC27/ARL8A/CEP72/WASF1/ARHGAP27/MID1IP1/RABGAP1/KIF5B/GSN/PKD2/AKAP13/INCENP/LMNB1/ABL1/LATS1/ARF6/PXN/EPB41/KIF3C/MAPRE1/GEMIN4/RAB3GAP1/ARHGEF11/CSNK1D/DST/ECT2/CLASP1/RALBP1/T…
HALLMARK_TNFA_SIGNALING_VIA_NFKB	HALLMARK_TNFA_SIGNALING_VIA_NFKB	HALLMARK_TNFA_SIGNALING_VIA_NFKB	156	-0.385107555	-2.17658684	6.29E-10	1.03E-08	5.08E-09	3434	tags=53%, list=27%, signal=39%	RELA/PLAU/EGR2/YRDC/BIRC2/IER2/PDLIM5/MCL1/B4GALT1/RCAN1/DNAJB4/SPSB1/TRIP10/IL6ST/CCL2/FOSL1/TSC22D1/JAG1/IER5/NR4A3/NAMPT/VEGFA/HES1/ABCA1/SMAD3/DENND5A/GADD45A/KLF6/CD83/TLR2/REL/PLPP3/NR4A2/GEM/IER3/JUNB/PANX1/NFKB1/BTG3/SNN/KDM6B/NFE2L2/CDKN1A/IFIT2/IFIH1/CSF1/BHLHE40/ZBTB10/PFKFB3/TNC/KLF4/PTPRE/ATF3/SQSTM1/MYC/RNF19B/CLCF1/FOSL2/DUSP1/ZFP36/LAMB3/PPP1R15A/KLF10/PHLDA2/AREG/HBEGF/B4GALT5/TI…
HALLMARK_ESTROGEN_RESPONSE_LATE	HALLMARK_ESTROGEN_RESPONSE_LATE	HALLMARK_ESTROGEN_RESPONSE_LATE	146	-0.36149803	-2.030610989	1.84E-07	2.26E-06	1.12E-06	2590	tags=42%, list=21%, signal=34%	CDC6/CACNA2D2/TPBG/TJP3/RAB31/DHCR7/LLGL2/TSPAN13/FKBP4/RBBP8/FOXC1/TNNC1/JAK1/WFS1/SULT2B1/AFF1/CLIC3/EMP2/BTG3/FARP1/FRK/TOB1/FLNB/PRSS23/ST6GALNAC2/ATP2B4/KLF4/TOP2A/ZFP36/SCNN1A/ELOVL5/CD9/UGDH/PKP3/AREG/RPS6KA2/ST14/ABHD2/CELSR2/NRIP1/SFN/CDH1/NAB2/KCNK5/PERP/FOS/CCND1/NMU/ABCA3/MAPK13/NCOR2/MDK/SLC29A1/KRT19/LAMC2/PAPSS2/TFPI2/TFAP2C/FGFR3/CKB/DLG5/MYOF
HALLMARK_APICAL_JUNCTION	HALLMARK_APICAL_JUNCTION	HALLMARK_APICAL_JUNCTION	154	-0.327271641	-1.848650553	7.02E-06	6.88E-05	3.40E-05	3365	tags=45%, list=27%, signal=33%	EXOC4/TAOK2/LIMA1/NECTIN2/CNTN1/B4GALT1/ZYX/HADH/TUBG1/PTK2/ADAM15/ACTG1/INPPL1/CRAT/KCNH2/ACTN1/CD276/CRB3/CLDN9/DHX16/PIK3CB/TSPAN4/IRS1/CNN2/SHC1/MYH10/VAV2/PBX2/SKAP2/VCL/MAPK14/ITGB1/FSCN1/LAMB3/RASA1/SHROOM2/ITGA9/SDC3/NF1/MSN/WASL/JUP/MYH9/CDH3/CLDN6/PCDH1/CTNNA1/ACTN4/TJP1/ITGA2/CDH1/NECTIN4/ADAM9/CX3CL1/ALOX15B/BAIAP2/ICAM5/MPZL2/MAPK13/MDK/LAMC2/ITGA3/AMIGO2/GRB7/NECTIN1/ITGB4/EGFR/CLDN…
HALLMARK_XENOBIOTIC_METABOLISM	HALLMARK_XENOBIOTIC_METABOLISM	HALLMARK_XENOBIOTIC_METABOLISM	126	-0.336876955	-1.863150107	2.33E-05	0.000190426	9.41E-05	4804	tags=59%, list=38%, signal=37%	DDAH2/IGFBP4/PTGES/TMBIM6/ACP1/LONP1/BPHL/CNDP2/ETFDH/NDRG2/GCLC/IDH1/PROS1/ETS2/PTGR1/GSR/CROT/COMT/SLC12A4/IL1R1/MCCC2/SLC6A6/BCAR1/ACOX2/FAH/CASP6/PDLIM5/HMOX1/PTGES3/MARCHF6/MTHFD1/TPST1/BCAT1/SLC35D1/POR/TNFRSF1A/RETSAT/ASL/TGFB2/PMM1/NMT1/ADH5/ACOX1/SPINT2/ARPP19/GART/CYB5A/PGRMC1/EPHX1/GCNT2/ACO2/LPIN2/PINK1/DHRS7/FBP1/NPC1/ENTPD5/ATP2A2/PC/PYCR1/ALDH9A1/CAT/CYP2S1/ELOVL5/MAOA/UGDH/PPARD/J…
HALLMARK_ANDROGEN_RESPONSE	HALLMARK_ANDROGEN_RESPONSE	HALLMARK_ANDROGEN_RESPONSE	92	-0.357930849	-1.902120397	4.24E-05	0.000296923	0.000146707	3878	tags=53%, list=31%, signal=37%	GSR/ELK4/HSD17B14/HOMER2/SPDEF/SGK1/SORD/ARID5B/PDLIM5/B4GALT1/RPS6KA3/TSC22D1/ACTN1/SCD/SEC24D/ABCC4/GNAI3/GUCY1A1/KRT8/NCOA4/PTPN21/CCND3/SRF/XRCC5/SELENOP/ZBTB10/XRCC6/H1-0/HMGCR/NDRG1/ZMIZ1/APPBP2/LIFR/ITGAV/AKT1/MERTK/ELOVL5/ACSL3/MAP7/GPD1L/ABHD2/STEAP4/DHCR24/HMGCS1/CCND1/KRT19/STK39/TMPRSS2/HPGD
HALLMARK_NOTCH_SIGNALING	HALLMARK_NOTCH_SIGNALING	HALLMARK_NOTCH_SIGNALING	28	-0.512474454	-2.178703699	8.80E-05	0.00053898	0.000266306	2694	tags=61%, list=21%, signal=48%	JAG1/TCF7L2/HES1/NOTCH1/APH1A/ARRB1/DTX4/HEYL/MAML2/FZD5/FZD1/PRKCA/FBXW11/PPARD/CCND1/NOTCH2/NOTCH3
HALLMARK_PROTEIN_SECRETION	HALLMARK_PROTEIN_SECRETION	HALLMARK_PROTEIN_SECRETION	93	-0.338266849	-1.800504319	0.000132769	0.000722852	0.000357155	2752	tags=44%, list=22%, signal=35%	SEC31A/ADAM10/USO1/STX12/SEC22B/VAMP3/ABCA1/COG2/GBF1/SEC24D/LAMP2/GOLGA4/DST/ARCN1/ZW10/VAMP7/ARFIP1/SCAMP1/VPS4B/ATP7A/GALC/TMX1/RAB14/OCRL/BNIP3/ARFGEF1/KIF1B/CLCN3/CAV2/ANP32E/MAPK1/PAM/M6PR/IGF2R/AP2B1/SCRN1/CLTC/SGMS1/TOM1L1/EGFR/ATP1A1
HALLMARK_UV_RESPONSE_DN	HALLMARK_UV_RESPONSE_DN	HALLMARK_UV_RESPONSE_DN	127	-0.320833838	-1.775195431	0.000159843	0.00078323	0.000386988	6057	tags=70%, list=48%, signal=37%	F3/NFIB/CDKN1B/PEX14/ADGRL2/IGFBP5/RND3/ICA1/MTA1/PRKAR2B/DMAC2L/SRI/TOGARAM1/CELF2/SDC2/AGGF1/PTEN/APBB2/DLG1/ATXN1/PTPRM/SIPA1L1/DYRK1A/INSIG1/MIOS/ADD3/BCKDHB/ATRX/SPOP/SLC7A1/CAV1/ANXA4/SFMBT1/BMPR1A/ATP2C1/PDLIM5/COL1A1/MAP2K5/YTHDC1/SCAF8/TENT4A/CAP2/PRKCE/PHF3/SMAD7/NRP1/ABCC1/GJA1/SMAD3/DAB2/PRDM2/ANXA2/PLPP3/PTPN21/RXRA/NFKB1/NR3C1/IGF1R/IRS1/NEK7/BHLHE40/PIAS3/VAV2/ATP2B4/NR1D2/ATRN/MYC…
HALLMARK_HYPOXIA	HALLMARK_HYPOXIA	HALLMARK_HYPOXIA	146	-0.306197011	-1.719973453	0.000193851	0.00086352	0.000426659	3625	tags=47%, list=29%, signal=34%	BNIP3L/SLC6A6/P4HA2/FOXO3/CAV1/CDKN1C/CASP6/GBE1/UGP2/PGK1/ERO1A/HMOX1/EXT1/PDGFB/TPBG/VEGFA/KDM3A/KLHL24/KLF6/HDLBP/ANXA2/IDS/IER3/SULT2B1/TES/ENO1/KLF7/ATP7A/NR3C1/GCNT2/SELENBP1/NEDD4L/CDKN1A/FBP1/BHLHE40/PFKFB3/PFKL/HS3ST1/NDST1/PLIN2/GPC1/PGM1/ATF3/NDRG1/FOSL2/HK2/DUSP1/ADORA2B/SLC2A1/ZFP36/PAM/PPP1R15A/CCNG2/SDC3/HK1/PRKCA/TIPARP/MYH9/CCN1/GPC3/PGM2/SDC4/JUN/FOS/ERRFI1/GPC4/CITED2/EGFR
HALLMARK_TGF_BETA_SIGNALING	HALLMARK_TGF_BETA_SIGNALING	HALLMARK_TGF_BETA_SIGNALING	50	-0.4118132	-2.014936513	0.000250608	0.001023315	0.000505612	3360	tags=58%, list=27%, signal=43%	CDKN1C/HIPK2/ARID4B/BMPR1A/APC/THBS1/XIAP/SMAD1/SMAD7/LTBP2/TGFB1/RAB31/PPM1A/SMAD3/JUNB/SKI/TRIM33/WWTR1/CTNNB1/PPP1R15A/BMPR2/KLF10/SPTBN1/SMURF1/ACVR1/TJP1/CDH1/SMURF2/NCOR2
HALLMARK_INFLAMMATORY_RESPONSE	HALLMARK_INFLAMMATORY_RESPONSE	HALLMARK_INFLAMMATORY_RESPONSE	127	-0.308919553	-1.709272882	0.000439743	0.001657493	0.000818954	4307	tags=51%, list=34%, signal=34%	PVR/SLC31A1/OLR1/PLAUR/TLR3/IL4R/APLNR/CD82/IL1R1/IFNAR1/P2RY2/SLC7A1/SLC11A2/RELA/AHR/ATP2C1/GNA15/LYN/TNFSF10/CCL2/MSR1/OSM/PSEN1/HIF1A/TPBG/ITGB8/NAMPT/C5AR1/CXCL8/ABCA1/CD55/KLF6/TLR2/ACVR1B/AXL/DCBLD2/HRH1/GNAI3/MMP14/NFKB1/CDKN1A/CSF1/EIF2AK2/MARCO/ATP2A2/KIF1B/PTPRE/MYC/LAMP3/ADORA2B/RAF1/FZD5/LY6E/TNFSF15/HBEGF/ROS1/GPC3/HPN/LDLR/CX3CL1/OSMR/EDN1/SGMS2/MET/ICAM1
HALLMARK_G2M_CHECKPOINT	HALLMARK_G2M_CHECKPOINT	HALLMARK_G2M_CHECKPOINT	183	-0.27668823	-1.595358926	0.000554114	0.0019394	0.000958243	7192	tags=77%, list=57%, signal=34%	FBXO5/KIF15/ODF2/CDK1/KIF23/PML/CHMP1A/EWSR1/BIRC5/FANCC/EXO1/WRN/SLC38A1/DMD/BUB3/CDC25B/HUS1/KATNA1/KIF2C/RBL1/CENPF/CKS1B/NASP/POLE/ORC5/CDKN1B/MNAT1/PURA/JPT1/EFNA5/CCNF/KIF4A/CUL1/SS18/TNPO2/KIF22/PDS5B/TLE3/DTYMK/NEK2/CASP8AP2/TMPO/MTF2/TPX2/RPA2/TRA2B/PLK1/PLK4/CHAF1A/H2AZ2/NUP50/HNRNPD/PRIM2/SFPQ/SRSF10/STIL/LBR/CHEK1/CCNA2/MAP3K20/RBM14/DKC1/MCM5/SYNCRIP/CDC7/ARID4A/MAD2L1/PAFAH1B1/CTCF/…
HALLMARK_GLYCOLYSIS	HALLMARK_GLYCOLYSIS	HALLMARK_GLYCOLYSIS	162	-0.279344093	-1.583919264	0.000865511	0.002827337	0.001396966	3635	tags=45%, list=29%, signal=32%	ECD/NANP/P4HA2/NSDHL/RPE/EXT2/GLCE/CASP6/SLC35A3/UGP2/PGK1/ERO1A/PRPS1/B4GALT1/EXT1/PAXIP1/CLN6/TPST1/FUT8/GNPDA1/GFPT1/PYGL/PGAM1/TPBG/VEGFA/G6PD/HS2ST1/FKBP4/COG2/HDLBP/MED24/KIF2A/SDHC/XYLT2/CLDN9/HOMER1/IER3/QSOX1/ARPP19/B3GNT3/ENO1/CYB5A/BPNT1/SLC25A13/AGL/PPP2CB/SDC1/TGFA/GPC1/PC/ALDH9A1/HK2/ADORA2B/PAM/ELF3/SDC3/MERTK/NT5E/SLC16A3/CLDN3/SRD5A3/IL13RA1/SOX9/GPC3/PGM2/PYGB/DSC2/AGRN/GPC4/CIT…
HALLMARK_CHOLESTEROL_HOMEOSTASIS	HALLMARK_CHOLESTEROL_HOMEOSTASIS	HALLMARK_CHOLESTEROL_HOMEOSTASIS	60	-0.363015144	-1.827196816	0.00174655	0.00522629	0.00258227	3636	tags=55%, list=29%, signal=39%	FDFT1/NSDHL/CXCL16/ANTXR2/PLSCR1/FDPS/JAG1/ACTG1/PMVK/CPEB2/DHCR7/SC5D/LGMN/SCD/LSS/NIBAN1/CYP51A1/LGALS3/SQLE/HMGCR/ATF3/ALCAM/ACSS2/TNFRSF12A/CTNNB1/CD9/SREBF2/TMEM97/LDLR/HMGCS1/ERRFI1/FASN/MAL2
HALLMARK_P53_PATHWAY	HALLMARK_P53_PATHWAY	HALLMARK_P53_PATHWAY	168	-0.26769499	-1.528161805	0.001813203	0.00522629	0.00258227	4543	tags=50%, list=36%, signal=32%	CDKN2B/TM4SF1/POLH/ANKRA2/FDXR/VWA5A/TRIB3/PTPN14/RAP2B/CDKN2AIP/SLC19A2/FUCA1/CTSF/MAPKAPK3/CD82/KIF13B/DNTTIP2/HDAC3/TRAFD1/FOXO3/PCNA/TP63/CSRNP2/RB1/PRMT2/HMOX1/WWP1/PPM1D/CCNK/TSC22D1/SLC35D1/OSGIN1/IRAK1/IER5/TGFB1/EI24/RETSAT/GADD45A/PMM1/ACVR1B/NOTCH1/HEXIM1/CCND3/S100A10/RXRA/ABHD4/IER3/EPHX1/CEBPA/CDKN1A/SDC1/TRAF4/TOB1/TGFA/TM7SF3/KLF4/PTPRE/APAF1/ATF3/NDRG1/RNF19B/XPC/RAB40C/PPP1R15A/…
HALLMARK_APOPTOSIS	HALLMARK_APOPTOSIS	HALLMARK_APOPTOSIS	131	-0.279105712	-1.549564939	0.003459324	0.00941705	0.004652892	3899	tags=47%, list=31%, signal=33%	PPT1/GSR/BRCA1/GADD45B/BCL2L2/BNIP3L/GPX4/CAV1/RELA/DNAJC3/PAK1/CASP6/MCL1/GNA15/BCL2L1/HMOX1/XIAP/TNFSF10/MADD/PTK2/SMAD7/GSN/PLAT/PSEN1/ETF1/DAP/SC5D/RETSAT/GADD45A/TGFB2/RNASEL/BCL10/DPYD/ADD1/IER3/PMAIP1/BTG3/CASP2/CDKN1A/LGALS3/SPTAN1/ROCK1/H1-0/RARA/TIMP2/ERBB3/ATF3/SQSTM1/TOP2A/TNFRSF12A/WEE1/CTNNB1/LMNA/APP/NEDD9/CREBBP/IGF2R/EMP1/ANXA1/JUN/CCND1/ERBB2
HALLMARK_MYOGENESIS	HALLMARK_MYOGENESIS	HALLMARK_MYOGENESIS	132	-0.272763713	-1.515855234	0.004275828	0.011022328	0.005446048	4443	tags=48%, list=35%, signal=31%	SORBS3/COL15A1/MAPRE3/AEBP1/GAA/MYOZ1/FHL1/APLNR/GADD45B/TPM3/SPDEF/FABP3/ITGB5/MEF2A/COL1A1/RB1/ACSL1/ABLIM1/TSC2/FDPS/MYO1C/GSN/CRAT/TGFB1/KCNH2/RYR1/SCD/PFKM/TNNC1/NOTCH1/MEF2D/RIT1/SYNGR2/PRNP/AGL/CDKN1A/BHLHE40/EFS/SPTAN1/HDAC5/WWTR1/FLII/SORBS1/ERBB3/PC/CNN3/DENND2B/ITGB1/KLF5/APP/HBEGF/ADCY9/MYH9/NAV2/EPHB3/TNNT1/SVIL/CTF1/PLXNB2/AGRN/APOD/CKB/ITGB4
HALLMARK_E2F_TARGETS	HALLMARK_E2F_TARGETS	HALLMARK_E2F_TARGETS	187	-0.256553513	-1.481881572	0.004498909	0.011022328	0.005446048	6971	tags=73%, list=55%, signal=33%	AK2/PHF5A/NUP107/KIF18B/DSCC1/RAN/BIRC5/DUT/ING3/RAD51C/TIPIN/RFC2/DONSON/CDC25B/TP53/HUS1/ASF1B/NOP56/RBBP7/PSIP1/PSMC3IP/KIF2C/CKS1B/NASP/POLE/LYAR/CNOT9/CDKN1B/RAD51AP1/MLH1/JPT1/CCP110/CTPS1/ORC2/MRE11/BUB1B/KIF4A/KIF22/PDS5B/PPP1R8/UBE2T/TMPO/RPA2/TRA2B/PLK1/PLK4/POLD2/POLD3/CBX5/HNRNPD/PRIM2/PMS2/LBR/CHEK1/DIAPH3/GINS1/DCTPP1/E2F8/MCM5/CSE1L/SYNCRIP/NUDT21/MAD2L1/CTCF/RRM2/CDCA8/BRCA1/RACGA…
HALLMARK_MTORC1_SIGNALING	HALLMARK_MTORC1_SIGNALING	HALLMARK_MTORC1_SIGNALING	173	-0.260218976	-1.491497813	0.005242515	0.012232535	0.006044002	6146	tags=64%, list=49%, signal=33%	PSMC2/ME1/SLC2A3/STARD4/NFIL3/SSR1/GGA2/IGFBP5/SLC7A11/PPA1/ATP6V1D/SLC37A4/PDAP1/HSPA9/ADIPOR2/GTF2H1/CCNF/CACYBP/NFYC/PLK1/GOT1/IDI1/HSPA5/ACTR3/HSPD1/NUFIP1/PSMC6/CTH/INSIG1/STIP1/FDXR/PITPNB/TRIB3/UCHL5/GCLC/IDH1/PNO1/GMPS/RRM2/PSMD12/GSR/ADD3/P4HA1/BUB1/UBE2D3/SORD/HSPA4/SLC6A6/EDEM1/CANX/IMMT/SERPINH1/GSK3B/GBE1/RAB1A/LTA4H/PGK1/ERO1A/CCT6A/UNG/TUBG1/BCAT1/USO1/EPRS1/ETF1/NAMPT/DHCR7/MCM4/G…
HALLMARK_HEME_METABOLISM	HALLMARK_HEME_METABOLISM	HALLMARK_HEME_METABOLISM	163	-0.25529426	-1.449144294	0.008145521	0.018142296	0.00896397	4919	tags=52%, list=39%, signal=32%	MARCHF8/SDCBP/OSBP2/FBXO9/FECH/HTRA2/MKRN1/DCAF10/DCAF11/HDGF/RAD23A/GCLC/HEBP1/RIOK3/GMPS/EIF2AK1/PICALM/BNIP3L/DMTN/P4HA2/GAPVD1/FOXO3/SLC11A2/KDM7A/HBB/BPGM/DCUN1D1/CDC27/KHNYN/ADIPOR1/TRAK2/SLC10A3/RNF19A/BLVRA/FOXJ2/BTRC/GCLM/RNF123/EPB41/XPO7/TCEA1/LAMP2/TSPAN5/SYNJ1/ATP6V0A1/NCOA4/ADD1/CCND3/MINPP1/ALDH6A1/BACH1/TFRC/KLF3/FN3K/NR3C1/SELENBP1/NNT/LPIN2/DAAM1/NEK7/H1-0/SPTB/CLCN3/PC/CAST/FBX…
HALLMARK_BILE_ACID_METABOLISM	HALLMARK_BILE_ACID_METABOLISM	HALLMARK_BILE_ACID_METABOLISM	73	-0.296013745	-1.531358682	0.012031366	0.02563204	0.012664595	6154	tags=66%, list=49%, signal=34%	BCAR3/PEX11G/CYP27A1/PEX26/PEX7/GNPAT/CYP39A1/LONP2/ABCD1/SLC23A2/IDI1/ATXN1/FDXR/IDH1/PNPLA8/CROT/CH25H/ACSL5/NUDT12/PEX12/SCP2/ABCA4/ACSL1/PEX1/ISOC1/ABCD3/HSD17B4/CYP7B1/PEX13/ABCA1/RETSAT/GCLM/PFKM/NEDD4/PEX19/PEX6/RXRA/SULT2B1/HSD17B11/NPC1/HSD17B6/ALDH9A1/CAT/SLC35B2/DHCR24/NR3C2/ABCA3/SLC29A1
HALLMARK_ANGIOGENESIS	HALLMARK_ANGIOGENESIS	HALLMARK_ANGIOGENESIS	22	-0.424097935	-1.679892322	0.013752423	0.028077864	0.013873059	2770	tags=55%, list=22%, signal=43%	PTK2/JAG1/THBD/NRP1/VEGFA/APOH/SLCO2A1/VAV2/ITGAV/APP/SPP1/TNFRSF21
HALLMARK_KRAS_SIGNALING_UP	HALLMARK_KRAS_SIGNALING_UP	HALLMARK_KRAS_SIGNALING_UP	123	-0.266627493	-1.46885905	0.018474193	0.036209418	0.017890797	4376	tags=48%, list=35%, signal=32%	EVI5/VWA5A/KCNN4/CBL/PLAUR/WDR33/FUCA1/MMD/CROT/FBXO4/ADAM8/AMMECR1/HKDC1/PLAU/YRDC/ETV1/PRELID3B/BPGM/ERO1A/PLEK2/DNMBP/CAB39L/PLAT/ETV4/ITGBL1/NRP1/ANO1/ETV5/USP12/TSPAN13/BTBD3/CCSER2/DCBLD2/GUCY1A1/RETN/AVL9/GPNMB/KLF4/MMP11/STRN/ADAM17/PPP1R15A/MAP7/HBEGF/SOX9/JUP/EMP1/SPP1/ITGA2/GALNT3/TRIB1/F13A1/MPZL2/DUSP6/APOD/SPRY2/F2RL1/PTGS2/MALL
