# Supplementary material for: Integrating of Radiomics and Single-cell Transcriptomics Uncovers the Crucial Role of γδ T Cells in Lung Adenocarcinoma
Source: J Cancer. 2025 Jan 6;16(4):1167–80. doi: 10.7150/jca.105586 (PMC11786044; doi:10.7150/jca.105586)
Supplement: Supplementary file 3 — Supplementary table 2. [file jcav16p1167s3.csv]

	lasso_gene	coe
1	(Intercept)	-1.60E-16
2	wavelet-LHH.glcm.Imc1	-0.04440698
3	wavelet-HLH.glszm.SmallAreaLowGrayLevelEmphasis	0.3465198
4	wavelet-HHH.glszm.SmallAreaEmphasis	-0.1643288
5	wavelet-LLL.glcm.MaximumProbability	-0.2568404
